# Supplementary material for: The genome-wide multi-layered architecture of chromosome pairing in early Drosophila embryos
Source: Nat Commun. 2019 Oct 3;10:4486. doi: 10.1038/s41467-019-12211-8 (PMC6776651; doi:10.1038/s41467-019-12211-8)
Supplement: Supplementary file 5 — Supplementary Data 1 [file 41467_2019_12211_MOESM5_ESM.xlsx]

## Sheet: Sheet1
Supplementary Data 1. Statistics summary for the haplotype-resolved mapping and duplicate removal using mammalian data.
The number of read pairs is provided for each replicate from Ke et al. (26) and Du et al. (25) datasets. Total raw read pairs (‘Total’) include unmapped read pairs with multiple or low score alignments comprising also reads without SNVs (‘Total_unmapped’), and read pairs where only single side (‘Total_ss_mapped’) or both sides are mapped (‘Total_mapped’). Total mapped read pairs contain non-dupli…
Dataset	Stage	Replicate	Total	Total_unmapped	Total_ss_mapped	Total_mapped	Duplicates	Non-duplicates	cis	trans
Ke et al.	Oocyte	R1	486485176	393226628	78646100	14612448	13815328	797120	763448	33672
		R2	358414280	293735797	54033772	10644711	8973606	1671105	1613870	57235
	Sperm	R1	28900197	24942113	3280370	677714	37101	640613	594672	45941
		R2	435723851	365651713	56598656	13473482	2392281	11081201	10344380	736821
	Zygote	R1	496327010	415126914	64617872	16582224	13411401	3170823	2942049	228774
		R2	498196146	421101618	61504162	15590366	10913868	4676498	4447736	228762
	2-cell	R1	71889862	58262904	11312157	2314801	802401	1512400	1378783	133617
		R2	94857534	77046411	14729395	3081728	1644004	1437724	1316966	120758
	4-cell	R1	492140500	447593801	35632738	8913961	3718049	5195912	4939565	256347
		R2	507808898	414654352	75012781	18141765	11047617	7094148	6754105	340043
		R3	497499325	412857600	67835833	16805892	11688674	5117218	4827836	289382
	8-cell	R1	108637017	93373710	10984177	4279130	2974457	1304673	1270115	34558
		R2	341783567	277979906	49973015	13830646	10119688	3710958	3520718	190240
		R3	336795611	274947551	47091219	14756841	6681092	8075749	7760262	315487
	E3.5	R1	83096850	68603240	11380108	3113502	1939994	1173508	1124906	48602
		R2	261227919	210915186	41894115	8418618	4954053	3464565	3155496	309069
		R3	96839510	78297529	15568240	2973741	1085966	1887775	1707970	179805
	E7.5	R1	652623051	524509061	96389115	31724875	9150568	22574307	21890338	683969
		R2	502505857	405544679	77253236	19707942	5903181	13804761	13157896	646865
		R3	503659488	406269904	79726201	17663383	6904748	10758635	9991434	767201
		R4	495270119	401211265	78073867	15984987	3343705	12641282	11825403	815879
Du et al.	Oocyte	R1	184812063	100968841	61313087	22530135	13680902	8849233	8604444	244789
		R2	282346773	169465480	78974967	33906326	27798392	6107934	5921811	186123
	Sperm	R1	91344505	48914559	28203761	14226185	8656448	5569737	4004038	1565699
		R2	177357363	95300881	53252292	28804190	20617147	8187043	6121003	2066040
		R3	193783254	102204363	60706435	30872456	19495308	11377148	8453181	2923967
	PN3 zygote	R1	493892219	374068829	85044539	34778851	21054716	13724135	11679399	2044736
		R2	311621948	184062206	89999598	37560144	27288636	10271508	8527306	1744202
	PN5 zygote	R1	75494144	39260028	26077530	10156586	3471813	6684773	5702793	981980
		R2	284371603	151393551	94932284	38045768	27241451	10804317	9045345	1758972
		R3	259417507	142983605	81924979	34508923	23838888	10670035	8684755	1985280
		R4	390264178	220460867	118551480	51251831	38215121	13036710	10600720	2435990
	Early 2-cell	R1	64351888	36522132	19555227	8274529	2717631	5556898	4577487	979411
		R2	259472170	144174771	83392437	31904962	15403257	16501705	13934973	2566732
		R3	232825608	128311198	73601024	30913386	18134108	12779278	10469372	2309906
	Late 2-cell	R1	53090203	34070981	13385690	5633532	1331364	4302168	3556473	745695
		R2	201560262	119179378	57687298	24693586	13308053	11385533	9241787	2143746
		R3	327489407	176282506	106900613	44306288	24525485	19780803	14300452	5480351
		R4	239753184	131528829	75435623	32788732	12990439	19798293	17049887	2748406
	8-cell	R1	166526471	96891764	47786854	21847853	13936313	7911540	7130535	781005
		R2	185676454	99666887	62841202	23168365	9335614	13832751	12499107	1333644
		R3	254117322	139746460	80254805	34116057	9783862	24332195	21493062	2839133
	ICM	R1	110758042	54700133	40539292	15518617	10116950	5401667	4873636	528031
		R2	277845449	158482932	82690967	36671550	19161264	17510286	14915762	2594524
		R3	234497738	133702972	71284437	29510329	5736230	23774099	19491058	4283041
	Cortex	R1	46920943	24399140	17160926	5360877	176947	5183930	4434971	748959
		R2	53720428	28049139	19525005	6146284	235796	5910488	5064575	845913
