# Supplementary material for: The genome-wide multi-layered architecture of chromosome pairing in early Drosophila embryos
Source: Nat Commun. 2019 Oct 3;10:4486. doi: 10.1038/s41467-019-12211-8 (PMC6776651; doi:10.1038/s41467-019-12211-8)
Supplement: Supplementary file 6 — Source Data [file 41467_2019_12211_MOESM6_ESM.xlsx]

## Sheet: Fig. 1e
Fig. 1e
	Probe	Replicate 1	Replicate 2	Replicate 3	Replicate 4	Median	Standard deviation
	28B	3.9604	0.952381	2	NA	2	1.52691
	AACAC	9.52381	21	12	20	16	5.72702
	69C	23.5294	15	20	NA	20	4.28578
	dodeca	54.902	57	43.5644	47	50.951	6.37511
	BX-C	24.7525	20	22	NA	22	2.38615
	359	61.3861	68	62.3762	NA	62.3762	3.56722

## Sheet: Supplementary Fig. 2a
Supplementary Fig. 2a
	Probe	Timepoint	Replicate 1	Replicate 2	Replicate 3	Replicate 4	Median	Standard deviation
	28B	0-2 hr	0	1	2.91262	NA	1	1.47995
		6-8 hr	7.84314	11.7647	12	NA	11.7647	2.33501
		10-12 hr	27	25	23.5294	NA	25	1.74201
	AACAC	0-2 hr	8.41121	1.75439	7	0	4.37719	4.04812
		6-8 hr	22	28.1553	19.802	NA	22	4.33009
		10-12 hr	32.3529	29	29.703	NA	29.703	1.76818
	69C	0-2 hr	12	15	16.6667	NA	15	2.36487
		6-8 hr	46	48	47	NA	47	1
		10-12 hr	66	63	65	NA	65	1.52753
	dodeca	0-2 hr	23.8095	33.0189	35.2941	30.7143	31.8666	4.96527
		6-8 hr	60	64	58.2524	NA	60	2.94643
		10-12 hr	76.2376	61.9048	70.297	NA	70.297	7.20129
	BX-C	0-2 hr	15	17	18	NA	17	1.52753
		6-8 hr	34.6535	38	38	NA	38	1.93212
		10-12 hr	46	50	48	NA	48	2
	359	0-2 hr	59.434	54.1284	55.7692	NA	55.7692	2.71634
		6-8 hr	77.6699	80	71	71.5686	74.6193	4.46798
		10-12 hr	84	90	81	88	86	4.03113

## Sheet: Supplementary Fig. 7d
Supplementary Fig. 7d
	Probe	Sample	Replicate 1	Replicate 2	Replicate 3	Replicate 4	Median	Standard deviation
	BX-C	Zld-depleted	12	13	11.5385	9.80392	11.7692	1.33527
		Control	20.5882	17	19.6078	20.5882	20.098	1.69494
	2R16	Zld-depleted	14.8515	13	12	14	13.5	1.23437
		Control	21	23	20	20	20.5	1.41421
	3R7	Zld-depleted	10	11	8.91089	9	9.5	0.981431
		Control	16	17	16	15	16	0.816497
	3R19	Zld-depleted	14	13	12.8713	12	12.9356	0.819029
		Control	20	23	19	20	20	1.73205
	69C	Zld-depleted	14	15	14	10	14	2.21736
		Control	18	13	17	16	16.5	2.16025
	28B	Zld-depleted	3	3	3.84615	1.9802	3	0.763421
		Control	4	3	4	2.9703	3.5	0.58605
